# Supplementary material for: Estimations of effective doses received from naturally occurring radioactivity in polymetallic nodules from the deep sea
Source: Sci Rep. 2025 Sep 4;15:32303. doi: 10.1038/s41598-025-10842-0 (PMC12411637; doi:10.1038/s41598-025-10842-0)
Supplement: Supplementary file 1 — Supplementary Material 1 [file 41598_2025_10842_MOESM1_ESM.xlsx]

## Sheet: Estimation of effective doses
	Results from Kunze et al. 1)							1) Kunze, C. et al. Full radionuclide analysis of polymetallic nodules from the Clarion-Clipperton-Fracture Zone in the NE Pacific. Applied Geochemistry , 175, 2024.
	Nuclide	Specific activity (Bq/kg)
		Nodule (Bulk)	Nodule (Surface)	Filter dust after 1st reduction step	Slag after 3rd reduction step	Dose conversion factor (µSv/Bq) 2)		2) ICRP Publication 68. Dose coefficients for intakes of Radonuclides by Workers. International Commission on Radiological Protection, 1994
	U-238	55	50.7	-	119.9	1.6		2) ICRP Publication 119. Compendium of Dose Coefficients Based on ICRP Publication 60. International Commission on Radiological Protection, 2013
	U-234	58	61.2	-	126.44	2.1
	Th-230	620	2107.6	-	1351.6	28
	Ra-226	2317	5160	-	5051.06	2.2
	Pb-210	1098	2321.44	11089.8	2393.64	1.1
	Po-210	1042	2416	10524.2	2271.56	2.2
	U-235	3	2.314	-	6.54	1.8
	Pa-231	22	119.2	-	47.96	89
	Ac-227	47	244	-	102.46	630
	Th-232	56	51.91	-	122.08	12
	Ra-228	58	81.41	-	126.44	1.7
	Th-228	60	64.14	-	130.8	22
	Unit dose for dust (mSv/g)	0.0598314		0.035352	0.130432
	Transport on ship
	Parameter	Value	Unit	Notes
	Path of exposition	external exposition
	Specific activity of Ra-226, CRa-226	2.317	Bq/g
	Proportionality factor between spec. activity and ambient dose rate, ADR	0.5	µSv/h per Bq/g Ra-226	Large expansion of the cargo
	H*(10) next to nodules (eq. 2a)	0.0011585	mSv/h
	Shielding between hold and room, as	0.5	-	20 mm thick steelplating
	Working time, texp	2000	h/a
	Conversion factor H*(10) to effective dose, fcon	0.6	-
	Effective Dose, EA (eq. 2)	0.6951	mSv/a
	Processing on land
	Parameter	Value	Unit	Notes
	Path of exposition	External exposure from stored nodules
	Specific activity of Ra-226, CRa-226	2.317	Bq/g
	Proportionality factor between spec. activity and ambient dose rate, ADR	0.4	µSv/h per Bq/g Ra-226	Heap of nodules
	H*(10) next to nodules (eq. 2a)	0.0009268	mSv/h
	Working time, texp	400	h/a
	Conversion factor H*(10) to effective dose, fcon	0.6	-
	Effective Dose, EA (eq. 2)	0.222432	mSv/a
	Path of exposition	External exposure from stored slag
	Specific activity of Ra-226, CRa-226	5.05106	Bq/g
	Proportionality factor between spec. activity and ambient dose rate, ADR	0.07	µSv/h per Bq/g Ra-226	Small amounts in big bags or container
	H*(10) next to nodules (eq. 2a)	0.000353574	mSv/h
	Working time, texp	400	h/a
	Conversion factor H*(10) to effective dose, fcon	0.6	-
	Effective Dose, EA (eq. 2)	0.0848578	mSv/a
	Path of exposition	Inhalation of dust from nodules
	Specific activity		Bq/g	See first table column "filter dust"
	Dose factors for inhalation		µSv/Bq	See first table column "Dose conversion factor"
	Unit dose of dust	0.0598314	mSv/g
	Dust concentration, Cdust	0.00125	g/m³
	Respiration rate, V∙	1.2	m³/h
	Working time, texp	1000	h/a
	Reduction from dust protection, fInh	0	-	FFP-2 Respirator
	Effective Dose, EInh.Dust (Eq. 3+ 4)	0.0897471	mSv/a
	Path of exposition	Inhalation of dust from slag
	Specific activity		Bq/g	See first table column "slag dust"
	Dose factor for inhalation		µSv/Bq	See first table column "Dose conversion factor"
	Unit dose of dust	0.130432	mSv/g
	Dust concentration, Cdust	0.00125	g/m³
	Respiration rate, V∙	1.2	m³/h
	Working time, texp	1000	h/a
	Reduction from dust protection, fInh	0	-	FFP-2 Respirator
	Effective Dose, EInh.Dust (Eq. 3+ 4)	0.195649	mSv/a
	Path of exposition	Inhalation of dust during maintenance of dust filters
	Specific activity		Bq/g	See first table column "filter dust"
	Dose factor for inhalation		µSv/Bq	See first table column "Dose conversion factor"
	Unit dose of dust	0.035352	mSv/g
	Dust concentration, Cdust	0.003	g/m³
	Respiration rate, V∙	1.2	m³/h
	Working time, texp	24	h/a
	Reduction from dust protection, fInh	0	-	FFP-2 Respirator
	Effective Dose, EInh.Dust (Eq. 3+ 4)	0.00305441	mSv/a
	Sum for production	0.59574	mSv/a

## Sheet: Radon
	Radon: cargo hold ship	Value	Unit / Notes
	Spec. act. Ra-226, CRa-226	2317	Bq/kg		according to Equation 14 in IAEA TR 474 (Diffusion Coefficient)				IAEA. Measurement and calculation of radon releases from NORM residues, Technical Reports Series No. 474. International Atomic Energy Agency, 2013
	Diffusion constant, D_bulk	6e-06	m²/s		Porosity, R	0.6	BGR measurement
	Decay constant Rn-222, λ	2.1e-06	1/s		Saturation of pores, Θ	0	0 for dry, 100% for wet nodules
	Emanation factor, E(Θ)	0.36			D_A	1e-05	m2/s
	Density, ρ	3300	kg/m³		D_bulk (eq. 10)	6e-06	m2/s
	Exhalation rate, P (eq. 9)	9.77075	Bq/(m²s)
	Area, A	900	m²		according to Equation 13 in IAEA TR 474 (Radon Emanation Coefficient)
	Height, h	5	m
	Cargo headspace volume, V	4500	m³		E_0	0.36	Fournier et al. 2005		F. Fournier, J. E. Groetz; F. Jacob, J. M. Crolet, H. Lettner: Simulation of Radon Transport through Building Materials: Influence of the Water Content on Radon Exhalation Rate. Transp Porous Med (2005) 59:197–214, DOI 10.1007/s11242-004-1489-0
	Volume-specific entry rate, e' (eq. 8)	1.95415	Bq/(m³s)		E(Θ)	0.36	Parameter according to Zhou 2006		W. Zhuo, T. Iida, Masahide Furukawa: Modeling Radon Flux Density from the Earth's Surface. Journal of Nuclear Science and Technology, Vol. 43, No. 4, p. 479–482 (2006)
	Ventilation rate, v	0.00666667	1/s
	Radon act. conc. Ceq (eq. 7)	293.03	Bq/m³
	Equilibrium factor, F	0.4
	Working time, t	2000	h/a
	Effective dose, EInh,Rn (eq. 5)	1.82851	mSv/a
	Radon: Processing
	Processing capacity, pc	3000000	t/a		EPA 1986, PEI 1985				Final Rule for Radon-222 Emissions from Licensed Uranium Mill Tailings. Background Information Document. US EPA, Office of Radiation Programs, Washington DC, EPA 520/1-86-009. 1986
	Released at the comminution stage, f_(com)	0.3	see EPA 86		1400000	Bq/lb U3O8	(75% U in U3O8, 0,5 kg=1lb)		PEI Associates, Inc.: Radon-222 Emissions and Control Practices for Licensed Uranium Mills and Their Associated Tailings Piles, Report prepared for U.S. Environmental Protection Agency, Office of Radiation Programs, June 1985 (revised November 1985
	Radon source term, R (eq. 11)	66124.4	Bq/s			or Bq/0,4 kg U
	Share of emanation inside	0.5			3500000	Bq/kg Unat
	Area, A	3000	m²		0.282258	Bq, liberation of Rn-222 from Material
	Height, h	15	m
	Production hall volume, V	45000	m³
	Volume-specific entry rate, e' (eq. 12)	0.734716	Bq/(m³s)
	Ventilation rate, v	0.00277778	1/s
	Radon act. conc., Ceq (eq. 7)	264.298	Bq/m³
	Equilibrium factor, F	0.4
	Working time, t	2000	h/a
	Effective dose, EInh,Rn (eq. 5)	1.64922	mSv/a

## Sheet: Laboratory Work BGR
	Exposure time of reference Persons with estimations of realistic work times per year for each workplace
	Reference person	tExp [min] per work step	tExp [min/a]	tExp [h/a]
	P1 - Lab technician (ball mill)	5	50	0,83
	P2 - Lab technician (Precision Scale)	3	300	5
	P3 - Lab technician (Leaching Tests & Shaker)	2	60	1
	P4 - Lab technician (Centrifuge)	2	24	0.4
	P5 - Lab technician (Pipetting)	2	24	0.4
	P6 - Lab technician (Core preparation) 1)	5	120	2
	P7 - Lab technician (Sawing)	1	100	1.67
	P8 - Worker (Cold store LV)	-	3120	52
	P9 - Worker (Workshop E012)	-	60	1
	P10 - Worker (Office 116)	-	60000	1000
	P11 - Worker (Workshop E011)	-	6000	100
	Maximum ADR H*(10)s(max) for the determination of the partial dose by direct radiation (gross values, without deduction of the natural background
	Reference person	H*(10)s(max) [µSv/h]
	P1 - Lab technician (ball mill)	0.101
	P2 - Lab technician (Precision Scale)	0.111
	P3 - Lab technician (Leaching Tests & Shaker)	0.095
	P4 - Lab technician (Centrifuge)	0.097
	P5 - Lab technician (Pipetting)	0.095
	P6 - Lab technician (Core preparation)	0.17
	P7 - Lab technician (Sawing)	0.095
	P8 - Worker (Cold store LV)	0.1001)
	P9 - Worker (Workshop E012)	0.1001)
	P10 - Worker (Office 116)	0.1001)
	P11 - Worker (Workshop E011)	0.1001)		1) simplified assumption based on P1-P7
	Radon measurements with a Radon Scout by SARAD GmbH
	Room/Location	Mean (Bq/m³)	Maximum (Bq/m³)
	Laboratory	12	56
	Core preparation	203	463
	Cold store LV	1.882	2.229
	Workshop E012	11	63
	Office E116	28	72
	Workshop E011	26	71
	Effective dose for each workplace based on measurements and realistic work times
	Reference person	EA [µSv/a]	EInh, St [µSv/a]	EInh, Rn [µSv/a]	E [µSv/a]
	P1 - Lab technician (ball mill)	0,051	0,009	-	0,059
	P2 - Lab technician (Precision Scale)	0,333	0,087	-	0,420
	P3 - Lab technician (Leaching Tests & Shaker)	0,057	0,057	-	0,114
	P4 - Lab technician (Centrifuge)	0,023	-	-	0,023
	P5 - Lab technician (Pipetting)	0,023	-	-	0,023
	P6 - Lab technician (Core preparation)	0,204	0,160	-	0,364
	P7 - Lab technician (Sawing)	0,095	0,237	-	0,332
	P8 - Worker (Cold store LV)	0,060	-	5,941)	6,00		1) based on a 2 weeks measurement with a Radon Scout by SARAD GmbH
	P9 - Worker (Workshop E012)	0,060	-	-	0,060
	P10 - Worker (Office 116)	60	-	-	60
	P11 - Worker (Workshop E011)	0,600	-	-	0,600
	Theoretical effective doses assuming a work time of 2000 h/a for each work place
	Reference person	E [µSv/a]
	P1 - Lab technician (ball mill)	142
	P2 - Lab technician (Precision Scale)	168
	P3 - Lab technician (Leaching Tests & Shaker)	228
	P4 - Lab technician (Centrifuge)	116
	P5 - Lab technician (Pipetting)	114
	P6 - Lab technician (Core machining)	364
	P7 - Lab technician (Sawing)	398
